# Supplementary material for: Chemical Profiling, Molecular Docking, and Mechanistic Anticancer Activity of Pinus sylvestris Essential Oil in SH-SY5Y and U-87MG Cells
Source: Molecules. 2026 Jan 29;31(3):470. doi: 10.3390/molecules31030470 (PMC12898508; doi:10.3390/molecules31030470)
Supplement: Supplementary file 1 [file molecules-31-00470-s001.zip]

Archive with 1 entries (1 files):
- molecules-4107461-supplementary.pdf
